# Supplementary material for: Monthly variation in the probability of presence of adult Culicoides populations in nine European countries and the implications for targeted surveillance
Source: Parasit Vectors. 2018 Nov 29;11:608. doi: 10.1186/s13071-018-3182-0 (PMC6267925; doi:10.1186/s13071-018-3182-0)
Supplement: Supplementary file 1 — Table S1. The top five of the most important variables by species group for each month. The variable importance is scaled from 0 to 100. Within each month (columns), the most important variable has a value of 100. (XLSX 67 kb) [file 13071_2018_3182_MOESM1_ESM.xlsx]

## Sheet: Sheet1
Additional file 1: Table S1. The top five of the most important variables by species group for each month.
Variable code	ensemble/species	Jan	Feb	Mar	Apr	May	Jun	Jul	Aug	Sep	Oct	Nov	Dec
MIR_MN	Obsoletus
	Pulicaris	79
	C. imicola
MIR_A2	Obsoletus
	Pulicaris	88
	C. imicola
MIR_P1	Obsoletus
	Pulicaris	100
	C. imicola
dLST_MN	Obsoletus	85		90	100
	Pulicaris		85.66	77	86	86.61	92.85	100
	C. imicola	79	88.94			77.47	88.15		89.58	82.23	79.48	83.23
dLST_MX	Obsoletus									80.02	71.29	80.16
	Pulicaris									85.02		47.33
	C. imicola			79	83			42.759
dLST_A1	Obsoletus			89
	Pulicaris
	C. imicola
dLST_A2	Obsoletus	81
	Pulicaris
	C. imicola
dLST_A0	Obsoletus								86.57	79.7	91.02
	Pulicaris				77	90.08
	C. imicola			93						100			97.56
dLST_A3	Obsoletus
	Pulicaris			87
	C. imicola
dLST_VR	Obsoletus			97
	Pulicaris
	C. imicola
dLST_P1	Obsoletus
	Pulicaris		100										94.31
	C. imicola
dLST_P2	Obsoletus
	Pulicaris									83.78
	C. imicola
dLST_D1	Obsoletus
	Pulicaris								62.3
	C. imicola
nLST_A0	Obsoletus						84.59
	Pulicaris		81	76.64			89.95
	C. imicola			100								100
nLST_MN	Obsoletus	100	100
	Pulicaris		93	86			90.1
	C. imicola	75
nLST_MX	Obsoletus				92		87.35
	Pulicaris					100					88.29
	C. imicola					85			100
nLST_A2	Obsoletus								77.53
	Pulicaris										100	100
	C. imicola
nLST_P3	Obsoletus
	Pulicaris	75											90.94
	C. imicola
EVI_MN	Obsoletus								97.35				100
	Pulicaris											46.55
	C. imicola
EVI_A2	Obsoletus	76
	Pulicaris
	C. imicola
EVI_P3	Obsoletus
	Pulicaris								47.45		86.25
	C. imicola
EVI_D2	Obsoletus
	Pulicaris												100
	C. imicola
NDVI_MN	Obsoletus			97					86.25				89.13
	Pulicaris								100
	C. imicola
NDVI_MX	Obsoletus												93.02
	Pulicaris
	C. imicola
NDVI_P2	Obsoletus
	Pulicaris	99
	C. imicola
NDVI_P3	Obsoletus
	Pulicaris								62.14		86.61
	C. imicola
BIO 1	Obsoletus
	Pulicaris					86	100	94.92
	C. imicola		100	85.51		78.25						90.69
BIO 4	Obsoletus	82.88	91.94	100
	Pulicaris
	C. imicola
BIO 5	Obsoletus				99.58	100	95.61	100	100	81.8
	Pulicaris				100	90.64	78.95				88.1	70.87
	C. imicola										77.54
BIO 6	Obsoletus		90.46
	Pulicaris			100
	C. imicola	93.02	85.46										90.16
BIO 7	Obsoletus		79.71
	Pulicaris											61.53
	C. imicola
BIO 8	Obsoletus
	Pulicaris												95.13
	C. imicola
BIO 9	Obsoletus
	Pulicaris									81.98
	C. imicola				92.39	72.12	84.53	51.46		83.65		89.46
BIO 10	Obsoletus					44.19	91.93	97.67
	Pulicaris				84.02			95.43		87.24
	C. imicola				83.2		82.97		84.9
BIO 11	Obsoletus		91.67
	Pulicaris							95.65
	C. imicola	100	92.27	78.5									85.47
BIO 14	Obsoletus				91.63	39.24	100	96.84		100	100	89.25	88.21
	Pulicaris
	C. imicola				93.43	100	95.66	69.612	88.31	99.3	98.1		87.06
BIO 15	Obsoletus					48.38						89.19
	Pulicaris
	C. imicola	80.71	88.11						87.5		79.55		100
BIO 17	Obsoletus							98.51		77.91	80.98	100
	Pulicaris
	C. imicola							69.172			100
BIO 18	Obsoletus				93.06	75.59		86.57			77.3	82.23
	Pulicaris				92.74			99.08		100
	C. imicola				100		100	100		71.85		90.08
Altitude	Obsoletus												90.61
	Pulicaris												88.42
	C. imicola
Sheep	Obsoletus
	Pulicaris		80.67
	C. imicola
CLC 12	Obsoletus
	Pulicaris								77.67
	C. imicola
The variable importance is scaled from 0 to 100. For each month (column) the most important variable has a value of 100.

## Sheet: Sheet2
Variable code	sp	Jan	Feb	Mar	Apr	May	Jun	Jul	Aug	Sep	Oct	Nov	Dec
MIR_MN	Obsoletus
	Pulicaris	79
	C. imicola
MIR_A2	Obsoletus
	Pulicaris	88
	C. imicola
MIR_P1	Obsoletus
	Pulicaris	100
	C. imicola
dLST_MN	Obsoletus	85		90	100
	Pulicaris		85.66	77	86	86.61	92.85	100
	C. imicola	79	88.94			77.47	88.15		89.58	82.23	79.48	83.23
dLST_MX	Obsoletus									80.02	71.29	80.16
	Pulicaris									85.02		47.33
	C. imicola			79	83			42.759
dLST_A1	Obsoletus			89
	Pulicaris
	C. imicola
dLST_A2	Obsoletus	81
	Pulicaris
	C. imicola
dLST_A0	Obsoletus								86.57	79.7	91.02
	Pulicaris				77	90.08
	C. imicola			93						100			97.56
dLST_A3	Obsoletus
	Pulicaris			87
	C. imicola
dLST_VR	Obsoletus			97
	Pulicaris
	C. imicola
dLST_P1	Obsoletus		100
	Pulicaris												94.31
	C. imicola
dLST_P2	Obsoletus
	Pulicaris									83.78
	C. imicola
dLST_D1	Obsoletus
	Pulicaris								62.3
	C. imicola
nLST_A0	Obsoletus						84.59
	Pulicaris		81	76.64			89.95
	C. imicola			100								100
nLST_MN	Obsoletus	100	100
	Pulicaris		93	86			90.1
	C. imicola	75
nLST_MX	Obsoletus				92		87.35
	Pulicaris					100					88.29
	C. imicola					85			100
nLST_A2	Obsoletus								77.53
	Pulicaris										100	100
	C. imicola
nLST_P3	Obsoletus
	Pulicaris	75											90.94
	C. imicola
EVI_MN	Obsoletus								97.35				100
	Pulicaris											46.55
	C. imicola
EVI_A2	Obsoletus	76
	Pulicaris
	C. imicola
EVI_P3	Obsoletus
	Pulicaris								47.45		86.25
	C. imicola
EVI_D2	Obsoletus
	Pulicaris												100
	C. imicola
NDVI_MN	Obsoletus			97					86.25				89.13
	Pulicaris								100
	C. imicola
NDVI_MX	Obsoletus												93.02
	Pulicaris
	C. imicola
NDVI_P2	Obsoletus
	Pulicaris	99
	C. imicola
NDVI_P3	Obsoletus
	Pulicaris								62.14		86.61
	C. imicola
BIO 1	Obsoletus
	Pulicaris					86	100	94.92
	C. imicola		100	85.51		78.25						90.69
BIO 4	Obsoletus	82.88	91.94	100
	Pulicaris
	C. imicola
BIO 5	Obsoletus				99.58	100	95.61	100	100	81.8
	Pulicaris				100	90.64	78.95				88.1	70.87
	C. imicola										77.54
BIO 6	Obsoletus		90.46
	Pulicaris			100
	C. imicola	93.02	85.46										90.16
BIO 7	Obsoletus		79.71
	Pulicaris											61.53
	C. imicola
BIO 8	Obsoletus
	Pulicaris												95.13
	C. imicola
BIO 9	Obsoletus
	Pulicaris									81.98
	C. imicola				92.39	72.12	84.53	51.46		83.65		89.46
BIO 10	Obsoletus					44.19	91.93	97.67
	Pulicaris				84.02			95.43		87.24
	C. imicola				83.2		82.97		84.9
BIO 11	Obsoletus		91.67
	Pulicaris							95.65
	C. imicola	100	92.27	78.5									85.47
BIO 14	Obsoletus				91.63	39.24	100	96.84		100	100	89.25	88.21
	Pulicaris
	C. imicola				93.43	100	95.66	69.612	88.31	99.3	98.1		87.06
BIO 15	Obsoletus					48.38						89.19
	Pulicaris
	C. imicola	80.71	88.11						87.5		79.55		100
BIO 17	Obsoletus							98.51		77.91	80.98	100
	Pulicaris
	C. imicola							69.172			100
BIO 18	Obsoletus				93.06	75.59		86.57			77.3	82.23
	Pulicaris				92.74			99.08		100
	C. imicola				100		100	100		71.85		90.08
Altitude	Obsoletus												90.61
	Pulicaris												88.42
	C. imicola
Sheep	Obsoletus
	Pulicaris		80.67
	C. imicola
CLC 12	Obsoletus
	Pulicaris								77.67
	C. imicola
